# Supplementary material for: Mild dyslipidemia accelerates tumorigenesis through expansion of Ly6Chi monocytes and differentiation to pro-angiogenic myeloid cells
Source: Nat Commun. 2022 Sep 14;13:5399. doi: 10.1038/s41467-022-33034-0 (PMC9475043; doi:10.1038/s41467-022-33034-0)
Supplement: Supplementary file 4 — Source Data [file 41467_2022_33034_MOESM4_ESM.xlsx]

## Sheet: Figure 1
Figure 1
Figure 1a	Cholesterol g/L (plasma)
	CD	HFHCD	FAT 60%
	0.566416	1.74937	1.20802
	1.11779	1.41855	1.30827
	0.295739	1.6792	1.24812
	0.997494	1.58897	1.41855
	0.977444	1.88972	1.11779
	0.947368	1.37845	1.4787
Figure 1b			mice weight			%variation mice weight		spleen
			J0 30/03	J10 09/04	J14 13/04	J10	J14	weight (mg)
	M449	CD	20.9	21.7	21.6	3.82775	3.34928	91
	M450		18.9	20.1	20.3	6.34921	7.40741	130
	M451		19	20.9	20.5	10	7.89474	91
	M452		19.8	20.9	21.8	5.55556	10.101	119
	M453		18.2	19.4	20.2	6.59341	10.989	120
	M454		20.5	21.4	21	4.39024	2.43902	100
	M455	HFHCD	17.5	20.8	20.9	18.8571	19.4286	109.7
	M456		17.7	19.1	19.8	7.9096	11.8644	98.6
	M457		19.5	20.9	20.6	7.17949	5.64103	96.9
	M458		20	21.6	21.6	8	8	95.6
	M459		19.7	20.3	21.1	3.04569	7.1066	109
	M460		18.4	20.2	19.6	9.78261	6.52174	95.3
	M461	regime obésité	20.6	21.8	22.2	5.82524	7.76699	127.9
	M462	FAT 60%	16.1	17.8	18.4	10.559	14.2857	103
	M463		19.1	21.3	21.1	11.5183	10.4712	113.9
	M464		18.2	19.4	19.5	6.59341	7.14286	125
	M465		21	23.5	24.1	11.9048	14.7619	160
	M466		18	19.8	20.3	10	12.7778	150
Figure 1c	CD	HFHCD	FAT 60%
	total cell count x10^3
	14644	20000	23000
	15184	18000	17000
	13808	17000	15000
	10096	16000	19000
	16804	16000	15000
	17000	18000	22000
	monocytes Ly6C High			#monocytes High			% CCR2 among mono Ly6C High			#monocytes Ly6C High CCR2 x 10^3
	% of total cells			CD	HFHCD	FAT60	CD	HFHCD	FAT60	CD	HFHCD	FAT60
	3.68808	2.47015	4.4069	540.082	494.03	1013.59	0.06	0.28	10	0.324049	1.38328	101.359
	3.47215	3.43952	5.0592	527.211	619.114	860.064	0	1.09	0.64	0	6.74834	5.50441
	2.592	3.15456	7.546	357.903	536.275	1131.9	0.15	2.64	8.49	0.536855	14.1577	96.0983
	3.223	3.53847	4.2228	325.394	566.155	802.332	0.51	3.85	11.7	1.65951	21.797	93.8728
	2.1068	2.61504	3.70944	354.027	418.406	556.416	0.17	7.36	2.33	0.601845	30.7947	12.9645
	2.95095	4.24352	3.86883	501.661	763.834	851.143	0.41	5.96	0.36	2.05681	45.5245	3.06411
	mono low abs nb			#mono low
	% of total cells			CD	HFHCD	FAT60
	0.747522	0.45513	0.81892	109.467	91.026	188.352
	0.604868	0.58534	1.3299	91.8432	105.361	226.083
	0.6576	0.4836	1.518	90.8014	82.212	227.7
	0.77352	0.62049	0.7797	78.0946	99.2784	148.143
	0.92	0.32448	2.0608	154.597	51.9168	309.12
	0.618	0.67348	1.39374	105.06	121.226	306.623
	neutrophils			#neutrophils
	% of total cells
	CD	HFHCD	FAT60	CD	HFHCD	FAT60
	15.5	6.06	21.5	2269.82	1212	4945
	12.7	6.53	12.4	1928.37	1175.4	2108
	5.42	6.51	19.6	748.394	1106.7	2940
	11.9	5.75	13.4	1201.42	920	2546
	11	8.14	14.8	1848.44	1302.4	2220
	8.72	12.8	26.1	1482.4	2304	5742
	B cells			# B cells
	% of total cells
	CD	HFHCD	FAT60	CD	HFHCD	FAT60
	25.5	45.8	39.3	3734.22	9160	9039
	35.1	48.4	32	5329.58	8712	5440
	47.6	48.1	33.3	6572.61	8177	4995
	43.3	43.9	37.1	4371.57	7024	7049
	26	53.2	38.6	4369.04	8512	5790
	46.3	50.3	32.2	7871	9054	7084
	total T cells			#T cells
	% of total cells
	CD	HFHCD	FAT60
	13.6	23.1	14.4	1991.58	4620	3312
	10.2	21.6	14.2	1548.77	3888	2414
	17.8	24.6	22.6	2457.82	4182	3390
	18.2	23.1	15	1837.47	3696	2850
	10.3	22.6	16	1730.81	3616	2400
	19.2	16.7	9.2	3264	3006	2024
	TCD4			#TCD4
	% among T cells
	CD	HFHCD	FAT60	CD	HFHCD	FAT60
	68.6	60.2	60.9	1366.23	2781.24	2017.01
	70.1	57.9	57.5	1085.69	2251.15	1388.05
	56.2	54	65.6	1381.3	2258.28	2223.84
	60.6	53.7	54.2	1113.51	1984.75	1544.7
	64.3	58.8	61.5	1112.91	2126.21	1476
	59.5	55.6	65.9	1942.08	1671.34	1333.82
	TCD8			#TCD8
	% among T cells
	CD	HFHCD	FAT60	CD	HFHCD	FAT60
	24.2	27	22.3	481.963	1247.4	738.576
	19.2	34.7	19.7	297.363	1349.14	475.558
	34.8	32.1	25.3	855.323	1342.42	857.67
	30.9	30.4	28.9	567.779	1123.58	823.65
	18.4	32.1	25.8	318.469	1160.74	619.2
	30.5	35.3	25.5	995.52	1061.12	516.12
	NK cells			#NK cells
	% of total cells
	CD	HFHCD	FAT60	CD	HFHCD	FAT60
	1.13	3.02	3.56	165.477	604	818.8
	3.31	3.87	6.14	502.59	696.6	1043.8
	3.6	3.54	1.3	497.088	601.8	195
	4.04	3.89	4.37	407.878	622.4	830.3
	4.33	3.48	5.96	727.613	556.8	894
	3.45	4.88	3.54	586.5	878.4	778.8
Figure 1d
	% mono Ly6C hi CCR2+	% mono Ly6C lo	% neutro	% Macrophage
Sample:	si/live/ CD11b subset/Ly6C hi/Ly6C hi CCR2+ | Freq, of live	si/live/ CD11b subset/neg Ly6G, neg Ly6C/Ly6C low neg | Freq, of live	si/live/ CD11b subset/Ly6G, Ly6C lo | Freq, of live	si/live/ CD11b subset/neg Ly6G, neg Ly6C/Mac F480 | Freq, of live		si/live/ CD11b subset/neg Ly6G, neg Ly6C/Mac F480/CMHII on MAc | Geometric Mean (CMHII)
rate_CD_449,fcs	1.08	0.49	3.82	0.8		14542
rate_CD_450,fcs	2.39	0.81	7.63	1.34		17814
rate_CD_451,fcs	1.75	0.94	4.39	1.2		17806
rate_CD_452,fcs	1.54	0.64	4.27	1.08		13933
rate_CD_453,fcs	1.55	0.76	4.48	1.32		15156
rate_CD_454,fcs	1.41	0.57	3.14	1.01		16246
rate_HFD_455,fcs	1.81	0.76	3.3	1.44		19729
rate_HFD_456,fcs	2.22	0.86	2.97	1.36		21700
rate_HFD_457,fcs	2.14	0.93	3.09	1.47		20940
rate_HFD_458,fcs	3.18	1.05	4.14	1.65		18489
rate_HFD_459,fcs	2.04	0.88	4.09	0.94		21474
rate_HFD_460,fcs	2.94	0.85	7.2	1.43		21605
rate_FAT60_461,fcs	3.22	1.04	13.5	1.23		19034
rate_FAT60_462,fcs	4.17	1.69	11.4	2.18		17755
rate_FAT60_463,fcs	5.11	0.81	10.7	1.29		17751
rate_FAT60_464,fcs	8.27	1.68	21.9	2.21		18694
rate_FAT60_465,fcs	3.04	1.02	10.3	2.53		15198
rate_FAT60_466,fcs	6.67	3.71	36.7	3.28		15646
pro-IL1b gMFI
	sing/live/CD11b subset/Ly6C hi/Ly6C hi CCR2+/ IL1b+ CCR2 | Geometric Mean (IL1b)	sing/live/CD11b subset/Ly6G, Ly6C lo/ IL1b+ Ly6G | Geometric Mean (IL1b)	sing/live/CD11b subset/neg Ly6G, neg Ly6C /Mac F480/ IL1b+Mac | Geometric Mean (IL1b)
rate 3 diets_CD_449.fcs	4173	2450	2701
rate 3 diets_CD_450.fcs	3446	2614	3759
rate 3 diets_CD_451.fcs	5601	3724	4648
rate 3 diets_CD_452.fcs	3287	2550	3940
rate 3 diets_CD_453.fcs	4743	2433	2574
rate 3 diets_HFD_455,fcs	3402	2342	2924
rate 3 diets_HFD_456,fcs	2969	2507	3587
rate 3 diets_HFD_457,fcs	3337	2565	3178
rate 3 diets_HFD_458,fcs	3053	2838	3610
rate 3 diets_HFD_459,fcs	5033	3109	4110
rate 3 diets_HFD_460,fcs	4069	5183	7446
rate 3 diets_FAT60_461,fcs	4022	2417	2930
rate 3 diets_FAT60_462,fcs	5536	2623	6320
rate 3 diets_FAT60_463,fcs	7535	3008	5522
rate 3 diets_FAT60_464,fcs	9271	3711	6389
rate 3 diets_FAT60_465,fcs	4355	3094	4639
rate 3 diets_FAT60_466,fcs	11284	3512	6616
Figure 1e
Cytokines
spleen	IFNg			TNF-a			IL-17				% Treg CD25 Foxp3 among TCD4
%among TCD4	CD	HFHCD	FAT 60%	CD	HFHCD	FAT 60%	CD	HFHCD	FAT 60%		CD	HFHCD	60% HFD
	0.11	0.1	0.58	1.61	6.85	43	4.06	0.31	1.11		3.68	2.19	1.7
	0.62	0.7	0.22	0.18	30.4	52.4	1.37	2.04	3.05		3.35	2.65	1.11
	0.87	0.84	1.59	0.71	39.4	9.75	2.6	1.24	1.59		2.4	1.77	2.16
	0.05	0.11	1.36	19.1	28.9	36.3	0.4	1.17	3.39		2.83	1.25	0.31
	0.05	0.43	2.16	24.6	28.9	21.9	0.65	1.81	2.97		3.53	2.17	0.93
	0.02	0.08	0	25.1	41.4	7.14	1.74	0.43	1.36		2.45	3.05	0.53
spleen	IFNg			TNF-a			IL-17
%among TCD8	CD	HFHCD	FAT 60%	CD	HFHCD	FAT 60%	CD	HFHCD	FAT 60%
	0.09	0.11	2.39	16.3	14.3	25.1	0.87	0	0.13
	0.07	0.22	0.37	3.06	21.1	42	0.04	0.07	0.46
	0	0.53	0	6.65	26.7	13.5	0	0.05	0
	0.07	1.19	1.1	43.9	34.5	22.1	0	0.11	0
	0	1.06	1.98	46.8	37.7	31.7	0	1.23	0
	0	0	2.44	51.9	40	14.6	0	0	2.44
spleen	TCD4			TCD8			B cells			NK cells
%among total live cells	CD	HFHCD	FAT60	CD	HFHCD	FAT60	CD	HFHCD	FAT60	CD	HFHCD	FAT60
	10.91	13.73	13.58	7.34	7.35	7.48	43	44.9	35.5	3.49	2.76	3.45
	10.58	14.41	15.96	6.07	9.56	10.77	36.7	45.5	25.1	3.27	3.87	7.42
	13.23	16.3	12.27	10.09	11.48	5.73	39.5	41.9	46.1	4.52	4.15	1.43
	11.45	14.18	10.7	5.7	11.89	8.48	43.8	38.2	19.8	2.89	4.94	7.63
	9.04	14.34	11.05	5.17	8.41	5.59	39.6	38.9	39.7	3.65	4.5	4.5
	13.58	11.22	7.75	9.05	6.5	3.78	47.1	42.5	17.2	3.67	4.78	7.13

## Sheet: Figure 2
Figure 2
Figure 2b	Cholesterol g/L
	CD	HFHCD
exp1	0.222	1.344
	0.683	1.291
	0.64	1.311
	0.534	1.052
	0.548	1.33
exp 2	0.692	1.339
	0.587	1.128
	0.601	1.152
	0.534	1.378
	0.419	1.253
	0.572
	0.755
	0.548
Figure 2c
tumor size mm2
Day	CD
7	6.53	17.38	10.59	9.98	4.268	6.468	3.8	8.58	nm	15.96	12.58	8.99	10.15	7.13	nm	10.8	10.6	8	7.9	11.8	nm	15.96	12.58	8.99	10.15	7.13
9	12.9363	18.83	17.342	21.675	12.059	21.489	25.0104	12.381	15.5011	20.6444	11.04	28.9845	26.514	22.1943	10.0464	7.7235	8.694	24.1983	37.6856	27.3448	13.736	9.184	23.6096	27.183	15.1472		42	19.74	22.36	33	17.94	42	19.74	22.36	33	17.94
12	44.8216	78.2386	44.918	64.992	7.6194	78.351	63.9009	30.4146	33.3102	50.5951	16.3976	49.8465	68.3992	53.4	89.76	38.08	130.1			59.34	117.12	95.06	47.2	56.58
15	141.354	111.999	63.7557	119.048	113.05	47.04	103.86	97.41	65.2044	108.436	59.6232	56.12	61.62	84.75	74.1	69	21.8556	122.531	208.751	58.2169	258.83		81.48	97.2	98.94	168.75	168.64
	HFHCD
7	26.1	15.2	18.24	27.14	10.92		18	19.7	13.8	13.8	12.4	10.7	15.8		26.1	15.2	18.24	27.14	10.92
9	32.1255	23.2464	38.4111	55.2367	16.4416	24.651	35.123	26.8752	11.7986	51.6468	48.72	67.2288	49.7202	45.0225		57.66	55.76	24	34.56	63.36												57.66	55.76	24	34.56	63.36
12	52.9177	42.2208	77.2317	80.3306	92.39	27.22	82.42	161.41		92.4	85.88	174.66	76.5	115.62
15	156.62	107.34	225.54	186.4	164	145.77	235.84	201.25	174	159.283	328.775	277.943	241.512	65.4462		172.8	180	153.6	182	161.04
Figure 2d	Tumor weight (mg)
	CD	HFHCD
	528	1266
	227	2375
	853	1419
	131
	941	801
	1048	2113
	1154	1611
	1786	1433
		1173
		1757
		3706
		2330
		1488
	212	1199
	246	930
	159	2073
	355	1448
	380	1880
	180
	129
	107
	601
	1490	1840
	461	1309
	1297	3466
	1362	2590
Figure 2e	#CD45 total in tumor
	D3			D5			D7			D9
	CD	HFD		CD	HFD		CD	HFD		CD	HFD
	2026	2698		11690	8978		4375	7415		18903	18519
	2313	851		7535	3236		7732	12004		28130	36481
	392	1717		11405	4153		6255	9208		9067	32916
	1732	1401		2553	4359		4841	11512		12072	36511
	1237	597		1672	9402		7857	10526
	4292	3219		3230	3703		9703	10810
	1826	3463		5776	3734		9895	13318
	991	3922			4236
Figure 2f	% leukocytes subset among CD45 in tumor
	CD11b		TCD4		TCD8		NK
	si/CD45 live/ CD11b subset | Freq, of Parent		s/Single Cells/CD45 live/ CD3 subset/TCD4 | Freq, of CD45 live		sing/CD45 live/CD3 subset/CD8 | Freq, of CD45 live		sing/CD45 live/NK | Freq, of CD45 live
	CD	HFHCD	CD	HFHCD	CD	HFHCD	CD	HFHCD
exp 1	55.1	75.7	4.51	2.42	6.18	1.42	16.2	6.17
	54.6	74.3	6.78	2.75	5.21	1.25	9.29	6.98
	54.8	64	8.32	4.27	5.43	3.57	12.5	13
	60.8		6.47		8.79		5.98
	61.2		4.66		1.88		7.62
exp 2
	80.2	82.4	5.02	2.47	5.06	0.72	1.67	0.7
	61.9	59.7	7.7	7.22	10.6	4.94	4.52	3.56
	74.3	55.2	4.91	8.38	1.26	3	0.72	0.91
	65.5	75.2	7.84	4.87	2.94	2.69	1.89	1.66
		74.7		3.78		3.67		1.82
	43.4	73.4	12.5	5.45	6.84	1.81	2.47	1.71
	69.3	73.1	9.46	5.46	3.21	1.51	1.98	0.61
	53.9		9.65		12.2		6.34
	61.6		10.4		4.51		5.46
Figure 2g	% myeloid subset among CD11b+ in tumor
	M-MDSC		PNM-MDSC		TAM
	si/CD45 live/ CD11b subset/Ly6C hi | Freq, of Parent		si/CD45 live/ CD11b subset/Ly6G, Ly6C lo | Freq, of Parent		si/CD45 live/ CD11b subset/neg Ly6G, neg Ly6C/Mac F480 | Freq, of CD11b subset
	CD	HFHCD	CD	HFHCD	CD	HFHCD
exp 1	51.9	16.7	2.73	59.6	17.6	10.7
	49.4	28.9	2.81	31.6	18.2	19.4
	45.2	28.2	13.5	13.1	10.2	29.2
	23.4		42.8		14.5
	42.4		3.58		27.8
exp 2
	17.4	21.3	63.9	68.7	13.2	4.59
	28.3	45.3	49.8	27.9	10.8	15.5
	37.5	30.8	42.6	34.8	10.2	19.2
	32.7	31.8	42.9	50.1	14.2	8.58
		43.9		38.4		8.65
	45.2	30.2	23.8	49.2	15.2	10.7
	51.1	21.1	20.1	54.5	14.7	15.4
	41.7		27.5		17.4
	35.6		36.5		17.7
Figure 2h	% M2 CD206+ CMH-II /-lo among TAM					gMFI CMH-II among TAM
	Tumor		Spleen			Tumor		Spleen
	si/CD45 live/ CD11b subset/neg Ly6G, neg Ly6C/Mac F480/Q1: CMH II- , CD206+ | Freq, of Parent					si/CD45 live/ CD11b subset/neg Ly6G, neg Ly6C/Mac F480/CMHII on MAc | Geometric Mean (CMH II)
	CD	HFHCD	CD	HFHCD		CD	HFHCD	CD	HFHCD
	11.7	21.8	3.25	10.1		19035	18935	12928	15641
	14	10.2	9.95	10.6		16198	21057	5828	18400
	20.4	30.5	11.6	5.55		32688	16880	4837	14072
	13.2	24.1	6.26	3.35		28740	23244	16318	13472
	13.4	18.8	9.69	3.05		32003	15655	14530	14724
	9.95	19.1	10.5	5.09		30675	20885	12096	6666
	7.69	33.1	10.3	2.12		27521	12092	11322	14240
	11.8		2.76	0.7		14591		8114
	11.9		6.49			21941		13136
Figure 2i	% CD44 among TCD8					% Granzyme B among TCD8					% Granzyme B among NK
	Tumor		Spleen			Tumor		Spleen			Tumor		Spleen
	sing/CD45 live/CD3 subset/CD8/Q2: CD44+ CD8 | Freq, of Parent					sing/CD45 live/CD3 subset/CD8/grzB, CD8 subset | Freq, of Parent					sing/CD45 live/NK/grzB, NK subset | Freq, of Parent
	CD	HFHCD	CD	HFHCD		CD	HFHCD	CD	HFHCD
	88.6		26.5	30.4		54.3		1.08			9.09		14.9
	91.1	18.3	18.3	41.9		62.4	8.26	0.11	0.28		22.9	17	10.9	8.38
	49.4	72.2	29.3	31.8		16.9	42.8	0.21	0.25		11.9	8.19	16.9	8.19
	74.5	4.6	28.9	22.6		30.4	1.84	0.14	0.18		7.14	6.82	13.1	8.97
	42.4	70.7	29.3	25.9		12.8	36.8	0.34	0.13		16.7	21.2	13.8	13.1
	80.3	51.2	33.3	28		32.1	21.6	0.22	0.11		18.5	8.65	9.53	3.62
	91	29.4	30.1	35.1		60.4	9.93	0.17	0.13		21.1	12.8	12.2	5.11
	71.3	10	34.3	26.2		44.5	3.48	0.26	0.08		12.4	6.45	14.5	5.02
	60.5		51.8			29.7		0.6			15		13.6
Figure 2j	B16F10 3H-thymidine incorporation in vitro ( ccpm)
	medium	CD	HFHCD
	111234	81807	105676
	100100	79997	101469
	104233	88840	107732
		86191
		86937
Figure 2k	IHC FFPE tumor Ki67 staining %DAB staining
	CD	HFHCD
	4.073	24.04
	5.61	18.83
	5.156	27.29
	10.43	27.52
	10.43	29.59
	5.346	28.27
	2.585	30.36
	9.238	22.88
	5.882

## Sheet: Figure 3
Figure 3
Figure 3a	Cytokines and chemokines Luminex assay in tumor
pg in total tumor		Mo IL-1b (19)	Mo MCP-1 (51)	Mo MIP-1b (75)	Mo RANTES (55)	Mo TNF-a (21)	VEGFR-2 (26)	PDGF-AA (14)	Endoglin (33)
CD	610CD-900	43.9084	351.546	10.8267	133.229	1.97631	241.561	0.644448	43484.2
	612CD-900	111.824	1006.08	38.398	158.624	27.0351	365.853	11.074	145107
	617CD-900	273.635	2959.08	181.188	909.218	58.6056	1140.3	31.2899	352547
	618CD-900	435.367	3771.59	143.04	575.637	127.776	1141.84	73.1944	475607
HFHCD	620HFD-900	1203.78	9101.83	530.234	1182.53	499.654	4267.4	284.683	952100
	621HFD-900	846.209	5191.35	360.325	1295.82	351.867	4973.03	227.811	974232
	623HFD-900	772.118	3899.66	416.612	1013.82	248.741	5447.19	253.852	1.15923e+06
	628HFD-900	902.136	6953.15	703.966	2403.19	446.654	9485	484.832	1.2932e+06
VEGF	CD	HFHCD
(ELISA)	787.164	1423.2
	750.007	1086.61
	527.066	1670.19
	872.406	1213.38
	789.35
Figure 3d	# abs nb Ly6C CD45.1 in total tumor						# abs nb Ly6C CD45.1 in total spleen
	recipient mice	CD	CD	HFHCD	HFHCD		recipient mice	CD	CD	HFHCD	HFHCD
	donor mice	CD	HFHCD	CD	HFHCD		donor mice	CD	HFHCD	CD	HFHCD
		3690		1597				39252		40866
		1457	2202	2110	2184			20236	34986	28086	71344
		4226	3727	3583	5578			31946	23733	42778	38700
		4964	6690	797	5722			18343	17310	42765	45358
		1107	3535	850	2746			21222	9092	61396	15291
		2448	2523	2167	3226			42740	12044	13999	19158
		1285			1704			27022		41500	36705

## Sheet: Figure 4
Figure 4
Figure 4a	Tumor weight (mg)						% TAM among CD45 cells in tumor
	CD +isotype	CD +antiCD115	HFHCD +isotype	HFHCD +antiCD115			CD+isotype	CD+ antiCD115	HFHCD+isotype	HFDHC+ anti CD115
		898		227				13.9		6.55
	423	777	1268	687			9.43	6.57	14.5	17.6
	672	998	1002	761			16.3	13.5	16.7	18.5
	195	264	1889	1185			11.2	11.5	26.4	13
	648	755	892	1380			11	13.6	26	11.1
	257	542	1776	1608			9.56	10.1	31.2	13.1
	587	622					11.8	5
	888						18.8
Figure 4b	Tumor weight (mg)						% CD11b+ among CD45 cells in tumor
	CD	CD+antagonist	HFHCD	HFHCD+antagonist			CD	CD+antagonist	HFHCD	HFHCD+antagonist
		416	436	603				67.1	68.5	73
	220	404	416	643			64.7	69	83.4	59.5
	163	430	335	591			56.1	71.6	81.8	65.6
	178	350	703	352			56.8	72.4	65.6	69.5
	188	530	730	464			47.9	63.7	71.3	76.4
	230	568		417			63.8	66.3		75.9
	213	149		315			61.5	70.6		60.8
		255		244				69.3		61.4
		446		478				68.5		77.2
Figure 4c	Tumor weight (mg)					% total MDSC among CD45 cells in tumor
	IL1β+/+ CD	IL1β+/+ HFHCD	IL1β-/- CD	IL1β-/- HFHCD		IL1β+/+ CD	IL1β+/+ HFHCD	IL1β-/- CD	IL1β-/- HFHCD
exp 1	212	1199	96	579		0.41	16.2	3.04	0.32
	246	930	722	433		1.31	3.5	1.46	2.04
	159	2073	110	509			5.56	0.86	0.24
	355	1448		1031		2.84	5.98
	380	1880				5.23	25.9
exp 2	528	1266	100	800
	227	2375	840	50
	853	1419
	131	801
	941	2113
	1048	1611
	1786*	1433
		1173

## Sheet: Figure 5
Figure 5
Figure 5b	VEGF level in MDSC supernatent (24h) by Luminex assay
pg/ml	CD	HFHCD
	200.06	384.09
	307.86	330.75
	73.64	249.49
	125.06	482.32
	293.08	397.32
	208.88	368.13
	342.16	229.63
	76.86	433.71
	139.11
	257.96
Figure 5c	VEGF level in total tumor by ELISA
	VEGF-A/ LysM CRE +		VEGF-A/ LysM CRE -
	CD	HFHCD	CD	HFHCD
pg/ml	111.57	108.83	206.25	163.99
	157.54	125.77	138.19	213.67
	121.25	73.19	210.28	255.28
	143.99	76.74	96.41
		54.48	108.19
		136.9	65.77
Figure 5d	Tumor weight in VEGF-A/ LysM CRE + and VEGF-A/ LysM CRE- mice
	VEGF-A/ LysM CRE +		VEGF-A/ LysM CRE -
mg	CD	HFHCD	CD	HFHCD
exp 1	542.5	784	54.2	1094
	419.3	474.8	269.1	393.8
	624	1067.1	120.5	377.6
		166.5		824.1
		389.1		286.5
exp 2	215.6	472.3	268	750.1
	680.7	285.9	417.5	840
	508.2	139.1	153.1	665
	215.6	108.1	268	750.1
	680.7	418.5	213	840
	180.8	139.1	417.5	665
	508.2	472.3	153.1
		285.9
		40.1
		108.1
		418.5
Figure 5e	Correlation of VEGF-A concentration in tumor with tumor weight in VEGF-A/ LysM CRE + and VEGF-A/ LysM CRE- mice
	tumor weight (g)	vegf (pg/ml) in tumor
	0.9545	206.25
	0.268	138.19
	0.9083	210.28
	0.213	96.41
	0.4175	108.19
	0.1531	65.77
	0.2156	111.57
	0.6807	157.54
	0.1808	121.25
	0.5082	143.99
	0.7501	163.99
	0.84	213.67
	0.1272	76.25
	0.665	255.28
	0.1391	108.83
	0.4723	125.77
	0.2859	73.19
	0.0401	76.74
	0.1081	54.48
	0.4185	136.9
Figure 5f	Laser Doppler perfusion imaging (PDPI) of tumors
	VEGF-A/ LysM CRE +		VEGF-A/ LysM CRE -
	CD	HFHCD	CD	HFHCD
mean intensity of the Doppler signal in the tumor normalized for their area. ( AU)	153	130	0	110
	94	178	66	127
	114	155	67	136
		134		141
		49		100
		106		113
Figure 5g	ICAM-1 level in total tumor by Luminex
	VEGF-A/ LysM CRE +
	CD	HFHCD
	4638.7	6190.79
	4197.34	5470.41
	3221.93	3929.98
	2333.27	7351.84
		5356.66
		7665.97

## Sheet: Figure 6
Figure 6
Figure 6b	Tumor size (mm2) over time
	tumor size (mm2)		D6	D10	D12
	564	CD/CD	8.6832	6.0198	21.3231
	565	CD/CD	9.5418	17.7915	33.426
	566	CD/CD	9.709	24.416	46.8874
	567	CD/CD	9.42	44.9568	97.017
	568	CD/CD	16.8576	45.1952	65.6937
	479	CD/CD	11.3176	38.1186	46.1482
	481	CD/CD	12.6824	41.118	62.9915
	483	CD/CD	4.36	36.952	64.4752
	484	CD/CD	14.6294	12.1	92.2676
	569	HFHCD-HFHCD	14.4111	83.3952	128.416
	570	HFHCD-HFHCD	16.9547	60.8095	71.775
	571	HFHCD-HFHCD	24.735	57.7239	111.197
	572	HFHCD-HFHCD	21.384	68.5881	98.8609
	573	HFHCD-HFHCD	24.1224	100.2	142.596
	612	HFHCD-HFHCD	15.81	63.54	99.4444
	613	HFHCD-HFHCD	8.4592	51.958	60.42
	575	HFHCD/CD	19.7881	34.9308	96.4565
	576	HFHCD/CD	15.7746	32.6536	63.974
	577	HFHCD/CD	16.1588	27.3024	59.5671
	578	HFHCD/CD	0	40.23	111.41
	579	HFHCD/CD	9.1025	35.1467	94.6275
	580	HFHCD/CD	18.258	29.7348	63.724
	614	HFHCD/CD	12.2474	43.47	62.2995
	615	HFHCD/CD	6.9407	29.3202	43.0866
	616	HFHCD/CD	9.6096	17.974	24.2528
Figure 6c	Cholesterol g/L (plasma)
	CD	HFHCD	HFHCD-CD
	1.25815	1.66917	1.2381
	0.947368	1.6391	0.997494
	0.616541	1.96992	0.726817
	1.2782	1.78947	1.04762
	1.09774	2.6817	0.917293
	0.967419	1.81955	1.08772
	1.14787	1.60902	1.81955
	0.917293	1.54887	0.897243
	0.997494		0.927318
	1.01754		0.877193
	0.756892
	0.997494
Figure 6d	% among total cells in bone marrow
			CD11b+		mono Ly6C hi		neutro Ly6G+ Ly6C lo
Specimen_002_BM_479,fcs			54.4		17.1		34.4
Specimen_002_BM_481,fcs			53		18.5		31.7
Specimen_002_BM_483,fcs			74.2		19.6		51.9
Specimen_002_BM_484,fcs			71.3		19.2		49.8
Specimen_002_BM_564,fcs			73.8		19.2		52.2
Specimen_002_BM_565,fcs			48.4		14.6		31.6
Specimen_002_BM_566,fcs			70		18.8		49.1
Specimen_002_BM_567,fcs			54.2		16.5		35.4
Specimen_002_BM_568,fcs			51.2		15.5		33.3
Specimen_002_BM HFD_569,fcs			77.4		24.4		50.4
Specimen_002_BM HFD_570,fcs			85.7		23.7		59.8
Specimen_002_BM HFD_571,fcs			83.3		22.6		58.8
Specimen_002_BM HFD_572,fcs			65.6		16.5		45.9
Specimen_002_BM HFD_573,fcs			61.8		21.2		38.6
Specimen_002_BM HFD_612,fcs			85.1		23.7		59.1
Specimen_002_BM HFD_613,fcs			68.4		22.4		43
Specimen_002_BM HFD CD_575,fcs			61		18.6		39.6
Specimen_002_BM HFD CD_576,fcs			55.7		16.5		36.9
Specimen_002_BM HFD CD_577,fcs			64.7		18.6		43.7
Specimen_002_BM HFD CD_578,fcs			80.6		26.4		51.9
Specimen_002_BM HFD CD_579,fcs			54		16.4		34.9
Specimen_002_BM HFD CD_580,fcs			60.5		19.7		38.7
Specimen_002_BM HFD CD_614,fcs			55.7		15		38.7
Specimen_002_BM HFD CD_615,fcs			63.2		17.1		44.3
Specimen_002_BM HFD CD_616,fcs			67.6		22.4		43.2
Figure 6e	% among total cells in blood
	mono Ly6C hi CCR2+				mono Ly6C lo				neutro Ly6G+ Ly6C lo
	CD	HFHCD	HFHCD-CD		CD	HFHCD	HFHCD-CD		CD	HFHCD	HFHCD-CD
	4.296	8.13	6.053		1.85	0.74	1.22		7.05	34.8	18.2
	0.385	8.033	5.319		0.36	2.1	0.84		19.7	24.1	9.07
	6.112	8.24	8.463		1.11	1.05	1.2		18.6	19.2	15.1
	6.344	7.65	9.297		1.34	0.88	1.4		12.6	24	44.9
	4.764	5.09	5.26		1.31	0.82	0.7		17.1	20.4	24.1
	4.6	5.803	5.699		0.93	0.75	1.42		7.68	55.9	21.3
	6.74	6.375	6.465		1.16	1.54	0.81		9.53	12	14.2
	4.43		8.304		1.5		0.99		11.4		18
	4.559		5.989		1.37		1.63		10.1		22
Figure 6f	IHC FFPE tumor aSma % DAB staining
	CD	HFHCD	HFHCD-CD
	15.9886	32.7638	5.45943
	18.7978	34.8093	3.43544
	21.1217	36.9751	9.91084
	7.0713	41.0103	1.27628
	4.44937	23.226	2.45861
	3.50661	15.8633	1.75832
	13.7913	15.2583	1.91696
	13.8359		2.57786
	12.8275		4.24112
Figure 6h	IHC FFPE tumor CD31 % DAB staining
	CD	HFHCD	HFHCD-CD
	3.83877	3.85217	2.02217
	4.75532	9.4685	1.71811
	3.3721	5.62794	2.61002
	2.571	3.50619	1.87097
	2.97716	7.98535	3.54323
	3.21442	12.601	2.40752
	1.99742	9.19371	1.51584
	2.02729		1.11477
	1.32938		1.49941

## Sheet: Sup Figure 2
Supplementary Figure 2
Figure S2a	TC-1 tumor size mm2
	D9		D12
	CD	HFHCD	CD	HFHCD
	5.2416	9.3192	11.649	15.6906
	2.7118	9.2106	19.872	14.8092
	6.0256	7.9624	8.4582	21.0425
	6.225	5.0264	16.5222	19.401
	9.61		17.8048
	3.2335	34.6773	22.7448	97.5468
	0	12.1452	27.7992	43.5691
	0	17.671	10.027	52.9616
	7.918	24.7256	13.3882	75.313
	3.7636		11.4
Figure S2c
	% CCR2 among M-MDSC Ly6C hi			gMFI CCR2 among M-MDSC Ly6C hi			gMFI CD11b among M-MDSC Ly6C hi
	s/CD45, ld subset/FSC-A, CD11b subset/Ly6C hi/ CCR2+ | Freq, of Parent			s/CD45, ld subset/FSC-A, CD11b subset/Ly6C hi | Geometric Mean (CCR2)			s/CD45, ld subset/FSC-A, CD11b subset/Ly6C hi | Geometric Mean (CD11b)
	CD	HFHCD		CD	HFHCD		CD	HFHCD
		71.8			1278			4704
	61	82.6		1109	1694		5753	4819
	61	73.9		1082	1390		6125	4813
	59.6	76.5		1058	1460		5316	4820
	64.2	61.5		1114	1077		5978	4831
	61.7			1137			4457
	69.3			1320			4820
	79			1046			6946
	64.5	82.9		861	1274		7141	6809
	68.2	77.1		877	1059		7840	4855
	69	85.1		911	1320		7218	3856
	70.7	85.8		971	1300		7251	4557
	85.6	80		1349	1190		7083	4852
	83.3			1301			5219
Figure S2d	gMFI PDL1 in tumor							% PD1 among TCD8 in tumor
	M-MDSC		PNM-MDSC		TAM
	cells/Single Cells/live CD45/CD11b/ LY6C high/PDL1 subset | Mean (PDL1)		cells/Single Cells/live CD45/CD11b/Ly6G high/PDL1 subset | Mean (PDL1)		cells/Single Cells/live CD45/CD11b/Ly6G, LY6C neg/Mac/PDL1 subset | Mean (PDL1)			cell/Single Cells/live CD45/TCD8/CD8, PD1 subset | Freq, of Parent
	CD	HFHCD	CD	HFHCD	CD	HFHCD		CD	HFHCD
	1639	1299	2608	1921	4867	2862		5.34	70.9
	1364	1459	1546	2097	3870	3859		46.1	20.5
	1594	1379	1893	1856	3585	3835		45.2	16.3
	1350	1457	1419	1955	3905	4806		41.1	5.21
	1678	1801	2573	2167	4125	4581		17	14
	1794		3155		4694			13.9

## Sheet: Sup Figure 3
Figure S3a	2-NBDG (gMFI)
gMFI among	CD45 neg	M-MDSC Ly6C hi	PNM-MDSC Ly6G	TAM	TCD4	TCD8	NK cells
	si/Single Cells/CD45 neg | Geometric Mean (Comp-FITC-A :: null)	si/Single Cells/CD45live/CD11b subset/Ly6C hi | Geometric Mean (Comp-FITC-A :: null)	si/Single Cells/CD45live/CD11b subset/Ly6G | Geometric Mean (Comp-FITC-A :: null)	si/Single Cells/CD45live/CD11b subset/Ly6G, Ly6C neg/Mac | Geometric Mean (Comp-FITC-A :: null)	si/Single Cells/CD45live/CD11b subset-/CD4 subset | Geometric Mean (Comp-FITC-A :: null)	si/Single Cells/CD45live/CD11b subset-/CD8 subset | Geometric Mean (Comp-FITC-A :: null)	si/Single Cells/CD45live/CD11b subset-/neg/ NK11 subset | Geometric Mean (Comp-FITC-A :: null)
tumeur 2NBDG_CD_924,fcs	904	1636	579	1754	797	1301	384
tumeur 2NBDG_CD_926,fcs	751	1203	474	1602	511	835	325
tumeur 2NBDG_CD_928,fcs	578	1701	816	2092	791	1220	455
tumeur 2NBDG_CD_931,fcs	863	1505	777	1813	725	1005	414
tumeur 2NBDG_HFD_896,fcs	759	1335	815	1640	528	794	359
tumeur 2NBDG_HFD_897,fcs	922	1781	1174	2483	958	1273	434
tumeur 2NBDG_HFD_898,fcs	733	1082	464	1544	538	650	339
tumeur 2NBDG_HFD_908,fcs	668	1286	550	1416	475	685	290
tumeur 2NBDG_HFD_909,fcs	708	1360	481	1744	603	874	303
tumeur 2NBDG_HFD_910,fcs	810	1236	613	1591	957	1058	378
tumeur 2NBDG_HFD_911,fcs	570	1197	632	1374	869	1178	342
tumeur 2NBDG_HFD_912,fcs	862	1749	841	1997	648	825	397
tumeur 2NBDG_HFD_913,fcs	911	1297	754	1566	631	844	387
Figure S3c	Tumor size at day 9 (mm2)
	CD	HFHCD
	31.96	52.26
	21.16	71.19
		59.4
	21.62	70.56
	23.6	79.5
	18.48	71.02
Figure S3d	Total FDG uptake			Mean FDG PET-SCAN
	CD	HFHCD		CD	HFHCD
	0.2001	0.1622		6.3365	6.6523
	0.2986	0.7005		5.6091	6.281
	0.3426	0.5897		6.4531	6.3605
	0.2199	0.7779		5.92	5.1411
	0.495	0.866		7.0932	5.9431
		1.1735			6.8642
Figure S3e	FL-C16 Bodipy (gMFI) in tumor
gMFI among	CD45 neg	M-MDSC Ly6C hi	PNM-MDSC Ly6G	TAM	TCD4	TCD8	NK cells
	si/Single Cells/CD45neg, ld neg | Geometric Mean (Comp-FITC-A :: null)	si/Single Cells/CD45live/CD11b subset/Ly6C hi | Geometric Mean (Comp-FITC-A :: null)	si/Single Cells/CD45live/CD11b subset/Ly6G | Geometric Mean (Comp-FITC-A :: null)	si/Single Cells/CD45live/CD11b subset/Ly6G, Ly6C neg/Mac | Geometric Mean (Comp-FITC-A :: null)	si/Single Cells/CD45live/CD11b subset-/CD4 subset | Geometric Mean (Comp-FITC-A :: null)	si/Single Cells/CD45live/CD11b subset-/CD8 subset | Geometric Mean (Comp-FITC-A :: null)	si/Single Cells/CD45live/CD11b subset-/neg/ NK11 subset | Geometric Mean (Comp-FITC-A :: null)
tumeur_CD _915,fcs	825	2442	1673	3340	1164	2135	1750
tumeur_CD _917,fcs	1147	2494	1895	3379	941	1239	1206
tumeur_CD _919,fcs	1056	2474	1753	3565	1025	1566	1344
tumeur_CD _920,fcs	594	1570	1038	2002	639	981	796
tumeur_CD _921,fcs	424	1676	1634	3308	790	1283	1434
tumeur_CD _922,fcs	765	1776	1329	2500	704	1245	904
tumeur_HFD_900,fcs	826	2018	1500	2951	926	1687	1207
tumeur_HFD_902,fcs	1122	2435	2716	2800	898	1130	1258
tumeur_HFD_903,fcs	837	4246	3810	4687	1211	1380	1563
tumeur_HFD_904,fcs	748	2162	1817	3174	777	1157	1017
tumeur_HFD_905,fcs	1225	2938	3130	3364	985	1430	1384
tumeur_HFD_906,fcs	782	1495	1229	1792	663	976	871
tumeur_HFD_907,fcs	794	1705	1508	2028	752	884	1036
Figure S3f	Fatty acids in tumor
ND : Non Détecté
NQ : Non Quantifiable							PROFIL ACIDES GRAS EN %
				AG saturé myristique	AG saturé palmitique	AG saturé stéarique	AG saturé arachidique	AG saturé béhénique	AG saturé lignocérique		AG insaturé myristoléique			oléique	oleic/palmitic		gadoléique	érucique	sélacholéique				Acide linoléique	Acide gamma-linoléinque	acide eicosadiénoïque	Acide dihomo-γ-linolénique	acide arachidonique	acide docosadiénoïque	acide docosatétraénoïque	acide docosapentaénoïque		Alpha-linolenic acid	Stearidonic acid	Eicosatrienoic acid	Eicosatetraenoic acid	Eicosapentaenoic acid	Docosapentaenoic acid	Docosahexaenoic acid
	8:0	10:0	12:0	14:0	16:0	18:0	20:0	22:0	24:0	SAT	14:1	16:1 n-9	16:1 n-7	18:1 n-9		18:1 n-7	20:1	22:1	24:1	MUFA	16:1 n-7 + n-9	18:1 n-7 + n-9	18:2 n-6	18:3 n-6	20:2 n-6	20:3 n-6	20:4 n-6	22:2 n-6	22:4 n-6	22:5 n-6	PUFA n-6	18:3 n-3	18:4 n-3	20:3 n-3	20:4 n-3	20:5 n-3	22:5 n-3	22:6 n-3	PUFA n-3	PUFA totaux	PUFA n-6/ PUFA n-3	higher ratio of n-3/n-6 PUFAs is associated with lower risk of BC
CHOW DIET
TUMEUR M54033 (PE 59 mg)	ND	ND	NQ	1.49165	23.1834	8.19073	0.459554	0.434164	0.698218	34.4577	NQ	0.922917	4.23247	26.7874	1.15546	4.30229	0.96481	0.66775	0.374499	39.4076	5.15539	31.0897	16.9794	0.119332	0.404966	1.21617	4.31499	0.171381	0.656325	0.0723607	23.9349	0.604276	0.12314	ND	ND	0.159955	0.627126	1.84076	3.35525	27.2902	7.13356	-3 PUFAs may modify the activity of the transcription factors NFκB and PPAR-γ, in particular, by promoting PPAR-γ gene transcription and inhibiting NFκB activation
TUMEUR M54034 (PE 47 mg)	ND	ND	NQ	1.74911	25.5432	10.1586	0.409467	0.423669	0.681657	38.9657	NQ	1.21657	5.82722	24.1538	0.945608	6.51124	0.769231	0.539645	0.537278	40.5006	7.04379	30.6651	8.4284	0.208284	0.295858	1.67811	6.0426	0.31716	0.901775	0.0899408	17.9621	0.177515	ND	ND	ND	0.262722	0.842604	2.23432	3.51716	21.4793	5.107
TUMEUR M54035 (PE 53 mg)	ND	ND	NQ	1.67769	25.5832	10.6788	0.580192	0.549763	0.854059	39.9237	NQ	1.13807	4.60502	24.1956	0.945762	6.99679	1.00418	0.324583	0.602507	39.8126	5.74309	31.1924	7.31326	0.170406	0.395586	2.02053	6.29894	0.300239	0.835802	0.0811458	17.4159	0.117661	ND	ND	ND	0.273867	0.874346	2.52769	3.79357	21.2095	4.59091
TUMEUR M54035 (PE 53 mg)	ND	ND	NQ	1.73388	25.4559	8.88875	0.363427	0.341013	0.534734	37.3177	NQ	1.08228	5.43219	25.6096	1.00604	5.51384	0.758874	0.637198	0.417861	40.4579	6.51447	31.1234	11.2246	0.235347	0.35222	1.59299	5.16802	0.238549	0.750869	0.0864539	19.6491	0.344215	ND	ND	ND	0.268968	0.773283	2.19497	3.58143	23.2305	5.48637
HIGH FAT DIET
TUMEUR M54045 (PE 47 mg)	ND	ND	NQ	1.41466	22.6774	10.0863	0.530497	0.478	0.7916	35.9784	NQ	1.22125	5.41549	33.9117	1.4954	4.39594	0.943566	0.334323	0.469711	48.1874	6.63673	38.3077	9.22567	0.172688	0.194792	1.17842	4.00083	0.255578	0.455896	0.0925606	15.5764	0.250052	0.109139	ND	ND	0.113283	0.197555	1.0831	1.75313	17.3296	8.88495
TUMEUR M54046 (PE 48 mg)	ND	ND	NQ	1.26451	23.7687	11.7194	0.719727	0.757374	0.987687	39.2174	NQ	0.938967	3.54106	29.0681	1.22296	5.8929	1.3243	0.848171	0.70644	43.5429	4.48002	34.961	7.22385	0.124015	0.34104	2.436	5.53858	0.287891	0.407476	0.128444	16.4873	0.0354327	ND	ND	ND	0.190451	0.329967	1.41952	1.97537	18.4627	8.34641
TUMEUR M54047 (PE 54 mg)	ND	ND	NQ	1.70483	24.7924	11.1183	0.717979	0.658886	0.898212	39.8907	NQ	1.19663	4.1306	31.2395	1.26004	5.47496	1.35914	1.53346	0.537746	46.732	5.32723	36.7144	6.14271	0.168415	0.260009	1.71665	3.95036	0.298419	0.372285	0.141823	13.0507	ND	ND	ND	ND	0.183188	0.265918	1.13754	1.58664	14.6373	8.22533
TUMEUR M54048 (PE 52 mg)	ND	ND	NQ	1.35549	23.7838	10.5747	0.527241	0.560894	0.775904	37.5781	NQ	1.06196	4.64608	31.9915	1.3451	6.26519	1.13862	0.396365	0.650638	47.4955	5.70804	38.2567	7.34772	0.123397	0.252402	1.922	4.05901	0.293535	0.379539	0.0841342	14.4617	0.112179	0.0579591	ND	ND	0.173877	0.282317	1.18349	1.80982	16.2715	7.9907
Supplementary Figure 3
Figure S3g	B16F10 proliferation 72h WST assay
DO 450nm	Chloroforme 1/2000	Cholesterol	Chloroforme 1/500	Fatty acids
	0.879	0.853	0.521	0.787
	0.766	0.773	0.637	0.839
	0.785	0.737	0.637	0.798
Figure S3h	B16F10 proliferation +10% TES 72h WST assay
DO 450nm	+10%TES CD	+10% TES HFHCD
	0.6895	0.8235
	0.661	0.789
	0.54	0.859

## Sheet: Sup Figure 4
Supplementary Figure 4
Fig S4a
	si/live/Lin neg/HSPC | Freq, of Parent
BM_HFD_020,fcs	2.73
BM_HFD_021,fcs	1.81
BM_HFD_022,fcs	1.97
BM_HFD_023,fcs	1.99
BM_CD_024,fcs	1.05
BM_CD_025,fcs	1.26
BM_CD_026,fcs	0.87
BM_CD_027,fcs	1.18
BM_CD_028,fcs	1.19
BM_CD_029,fcs	0.81
Fig S4b and d											datas not showned
BM supernatent	SDF1/CXCL12 (54)	GM-CSF (12)	M-CSF (45)	G-CSF (39)	Leptin (35)		blood plasma	SDF1/CXCL12 (54)	ratio SDF BM/plasma		GM-CSF (12)	M-CSF (45)	G-CSF (39)	Leptin (35)
HFD 20	1026.1	OOR <	5.44	1.13	92.99			636.3	1.6126		OOR <	13.34	47.92	OOR <
HFD 21	1056.48	OOR <	4.77	2.32	73.37			510.46	2.06966		OOR <	4.66	237.04	OOR <
HFD 22	1041.29	OOR <	2.75	0	50.73			510.46	2.03991		OOR <	15.46	77.66	OOR <
HFD 23	1086.83	OOR <	4.28	0.51	66.25			573.48	1.89515		OOR <	14.44	146.72	OOR <
CD 24	1599.73	OOR <	2.33	0	32.27			510.46	3.1339		OOR <	13.16	59.56	OOR <
CD 25	1026.1	OOR <	1.42	0.18	20.67			319.98	3.20676		OOR <	18.98	70.08	OOR <
CD 26	858.58	OOR <	5.06	0.51	66.25			383.76	2.23728		OOR <	18.62	133.6	OOR <
CD 27	1629.74	OOR <	3.83	0.51	42.02			573.48	2.84184		OOR <	13.7	49.38	OOR <
CD 28	1147.46	OOR <	2.11	0.51	32.27			573.48	2.00087		OOR <	7.36	56.66	OOR <
CD 29	1298.68	OOR <	3.88	0	50.73			604.92	2.14686		OOR <	10.88	152.12	OOR <
Fig S4c and e
qPCR anlysis				Flow analysis
CXCR4/RPL13A HSCP	CD	HFHCD			si/live/Lin neg/HSPC | Geometric Mean (CXCR4)	si/live/Lin neg/ Ckit+Sca1- | Geometric Mean (CXCR4)	si/live/CD11b+ | Geometric Mean (CXCR4)
	0.059705	0.076283		BM_HFD_020,fcs	440	397	533
	0.054391	0.077967		BM_HFD_021,fcs	491	409	530
	0.052205	0.08984		BM_HFD_022,fcs	441	413	490
	0.069172	0.099856		BM_HFD_023,fcs	512	418	585
	0.057585			BM_CD_024,fcs	417	370	561
				BM_CD_025,fcs	402	394	617
				BM_CD_026,fcs	440	417	593
				BM_CD_027,fcs	299	338	555
				BM_CD_028,fcs	377	360	587
				BM_CD_029,fcs	363	342	629
Fig S4f
	% CCR2 among mono Ly6C hi in blood				gMFI CCR2 among mono Ly6C hi in blood
	all cells/ CD11b subset/ Ly6C hi/ CCR2+ | Freq, of Parent				all cells/ CD11b subset/ Ly6C hi/ CCR2+ | Geometric Mean (CCR2)
	CD	HFHCD			CD	HFHCD
exp 1
	99.8	99.5			3885	3907
	100	99.8			4461	3621
	100	99.9			3639	4117
	100	99.9			4067	3932
	99.8	100			3296	4348
	99.8				3347
exp 2	97.5				4230
	95.9	93.2			3030	2840
	96.5	96.9			3300	4000
	90.3	92.5			2450	2850
	93.7	93.8			2930	2870
	97.3	94.9			4090	3100

## Sheet: sup Figure 5
Supplementary Figure 5
Figure S5a
	WT CD	IL-1b-/- CD			WT HFD	IL-1b-/- HFD
Ly6Chi monocytes	0.79	0.82		Ly6Chi monocytes	4.06	1.52
Ly6Clo monocytes	1.89	1.97		Ly6Clo monocytes	2.87	1.01
neutrophils	13.5	5.04		neutrophils	9.85	5.4
NK	2.12	1.3		NK	2.24	1.82
CD8	8.81	13.73		CD8	10.124	11.1
B cells	33.32	37.26		B cells	45.26	50.52
CD4	14.74	22.22		CD4	14.8	19.98
Others	24.83	17.3		Others	10.8	8.64
Figure S5b	suppressive activity on TCD8 proliferation (CFSE dilution)
	WT mice IL1b+/+		% suppression prolif					KO mice IL1b-/-		% suppression prolif
		ratio MDSC : TCD8	1/1	1/3	1/6	1/10			ratio MDSC : TCD8	1/1	1/3	1/6	1/10
	_WT CD_001.fcs		12.1269	2.98507	0	1.49254		il1B ko CD_001.fcs		25.9328	2.42537	0	0
	_WT CD_002.fcs		41.0448	12.5	14.9254	0		il1B ko CD_002.fcs		25.7463	0	0	2.42537
	_WT CD_003.fcs		42.7239	0	3.54478	0		il1B ko CD_003.fcs		74.6269	22.7612	17.1642	4.85075
	_WT HFD_001.fcs		15.8582	3.17164	5.22388	0		il1B ko CD_004.fcs		15.4851	0	0
	_WT HFD_002.fcs		58.209	16.0448	6.34328	0		IL1b KOHFD_001.fcs		95.6903	61.5672	35.2612	25.7463
	_WT HFD_003.fcs		74.6269	26.4925	19.5896	8.20896		IL1b KOHFD_002.fcs		69.5896	29.8507	21.6418	18.2836
								IL1b KOHFD_003.fcs		94.7575	48.694	27.0522	18.6567
Figure S5d	relative expression of IL-1b mRNA/GAPDH mRNA in MDSC
	CD					HFHCD
Medium	0.00342345	0.00301561	0.00282572	0.00518778	0.00365393		0.000673983	0.0135115	0.00112463	0.00258014
LPS	0.038071	0.016662	0.154231	0.004206	0.002133		0.005278	0.001613	0.003598	0.002275
Figure S5e	Tumor weight (mg) LysM cre+/- /IL-1bR1fl/fl mice					gMFI pro-IL1b among CD11b in tumor LysM cre+/- /IL-1bR1fl/fl mice
	CD	HFHCD				sing/CD45 live/CD11b subset/proIL1b+ | Geometric Mean (proIL1b)
	570	760				Tumeur LPS_CD_420,fcs		4248
	490	775				Tumeur LPS_CD_657,fcs		3768
	703	871				Tumeur LPS_CD_658,fcs		3732
	578	1083				Tumeur LPS_CD_769,fcs		3773
		1264				Tumeur LPS_HFD_016,fcs		3180
						Tumeur LPS_HFD_017,fcs		2904
						Tumeur LPS_HFD_653,fcs		3015
						Tumeur LPS_HFD_654,fcs		3303
						Tumeur LPS_HFD_655,fcs		3155

[truncated: 2 more sheets: sup Figure7, sup Figure 8]
